# Supplementary material for: Biomimetic, Highly Reusable and Hydrophobic Graphene/Polyvinyl Alcohol/Cellulose Nanofiber Aerogels as Oil-Removing Absorbents
Source: Polymers (Basel). 2022 Mar 8;14(6):1077. doi: 10.3390/polym14061077 (PMC8951047; doi:10.3390/polym14061077)
Supplement: Supplementary file 1 [file polymers-14-01077-s001.zip]

Archive with 1 entries (1 files):
- polymers-1508080-supplementary.pdf
